# Supplementary material for: Mining sorghum pangenome enabled identification of new dw3 alleles for breeding stable-dwarfing hybrids
Source: G3 (Bethesda). 2025 Mar 12;15(5):jkaf054. doi: 10.1093/g3journal/jkaf054 (PMC12060247; doi:10.1093/g3journal/jkaf054)
Supplement: jkaf054_Supplementary_Data [file jkaf054_supplementary_data.zip]

Archive with 6 entries (6 files):
- Figure_S1_G3-2024-405623.tif
- Figure_S2_G3-2024-405623.tif
- File_S1_G3-2024-405623.pdf
- File_S2_G3-2024-405623.dna
- Supplemental_Figure_Legends_G3-2024-405623.docx
- Tables_S1-S6_G3-2024-405623.xlsx
