# Supplementary material for: Mining sorghum pangenome enabled identification of new dw3 alleles for breeding stable-dwarfing hybrids
Source: G3 (Bethesda). 2025 Mar 12;15(5):jkaf054. doi: 10.1093/g3journal/jkaf054 (PMC12060247; doi:10.1093/g3journal/jkaf054)
Supplement: jkaf054_Supplementary_Data [file jkaf054_supplementary_data.zip › Tables_S1-S6_G3-2024-405623.xlsx]

## Sheet: Table S1. Segaolane RILs
Table S1: Selected subset of the Segaolane family RILs for evaluating revertants
Pedigree	avg_height.cm.MN2015	Dw3 Haplotype
PR1314_3262	147.333	dw3-ref
PR1314_3274	141.333	dw3-ref
PR1314_3282	143.333	dw3-ref
PR1314_3286	105.333	dw3-ref
PR1314_3290	138	dw3-ref
PR1314_3294	152	dw3-ref
PR1314_3303	131.333	dw3-ref
PR1314_3333	130.667	dw3-ref
PR1314_3337	144	dw3-ref
PR1314_3340	116.667	dw3-ref
PR1314_3349	159.333	dw3-ref
PR1314_3367	130	dw3-ref
PR1314_3368	118	dw3-ref
PR1314_3380	166.667	dw3-ref
PR1314_3397	166.667	dw3-ref
PR1314_3400	166.667	dw3-ref
PR1314_3418	149.333	dw3-ref
PR1314_3423	110.667	dw3-ref
PR1314_3427	126.667	dw3-ref
PR1314_3432	160	dw3-ref
PR1314_3433	119.333	dw3-ref
PR1314_3435	138	dw3-ref
PR1314_3452	132	dw3-ref
PR1314_3462	153.333	dw3-ref
PR1314_3468	129.333	dw3-ref
PR1314_3473	147.333	dw3-ref
PR1314_3484	164	dw3-ref
PR1314_3497	113.333	dw3-ref
PR1314_3500	114.667	dw3-ref
PR1314_3258	125.333	dw3-ref
PR1314_3251	162	dw3-sd6
PR1314_3252	138.667	dw3-sd6
PR1314_3257	124	dw3-sd6
PR1314_3261	125.333	dw3-sd6
PR1314_3266	155.333	dw3-sd6
PR1314_3269	142	dw3-sd6
PR1314_3272	128.667	dw3-sd6
PR1314_3273	156	dw3-sd6
PR1314_3276	130	dw3-sd6
PR1314_3278	111.333	dw3-sd6
PR1314_3281	157.333	dw3-sd6
PR1314_3288	123.333	dw3-sd6
PR1314_3292	143.333	dw3-sd6
PR1314_3293	117.333	dw3-sd6
PR1314_3298	118.667	dw3-sd6
PR1314_3299	134	dw3-sd6
PR1314_3300	111.333	dw3-sd6
PR1314_3306	134	dw3-sd6
PR1314_3308	95.3333	dw3-sd6
PR1314_3310	150	dw3-sd6
PR1314_3313	153.333	dw3-sd6
PR1314_3329	150	dw3-sd6
PR1314_3334	132.667	dw3-sd6
PR1314_3339	132	dw3-sd6
PR1314_3341	164	dw3-sd6
PR1314_3344	162	dw3-sd6
PR1314_3345	154	dw3-sd6
PR1314_3348	108	dw3-sd6
PR1314_3354	152.667	dw3-sd6
PR1314_3355	114	dw3-sd6
PR1314_3361	166.667	dw3-sd6
PR1314_3364	116	dw3-sd6
PR1314_3374	163.333	dw3-sd6
PR1314_3377	136.667	dw3-sd6
PR1314_3382	126	dw3-sd6
PR1314_3383	164	dw3-sd6
PR1314_3386	113.333	dw3-sd6
PR1314_3388	119.333	dw3-sd6
PR1314_3406	123.333	dw3-sd6
PR1314_3407	114	dw3-sd6
PR1314_3408	105.333	dw3-sd6
PR1314_3412	115.333	dw3-sd6
PR1314_3415	100	dw3-sd6
PR1314_3416	156	dw3-sd6
PR1314_3426	128	dw3-sd6
PR1314_3428	155.333	dw3-sd6
PR1314_3429	126	dw3-sd6
PR1314_3430	162	dw3-sd6
PR1314_3431	130	dw3-sd6
PR1314_3447	166.667	dw3-sd6
PR1314_3448	134.667	dw3-sd6
PR1314_3464	121.333	dw3-sd6
PR1314_3474	105.333	dw3-sd6
PR1314_3475	151.333	dw3-sd6
PR1314_3481	142	dw3-sd6
PR1314_3482	109.333	dw3-sd6
PR1314_3485	143.333	dw3-sd6
RTx430		dw3-ref
Segaolane		dw3-sd6
BTx623		dw3-ref
DKS36-07		dw3-ref

## Sheet: Table S2. dw3 alleles
Table S2: Loss-of-function dw3 alleles identified using allele mining of the sorghum pangenome
Allele	Position	PI	Common name	Race	Origin
137bp deletion	Exon3	PI656023	Segaolane	NA	Botswana
137bp deletion	Exon3	PI576352	SC757/Marupantse	NA	Botswana
137bp deletion	Exon3	PI576339	SC673	NA	Zimbabwe
137bp deletion	Exon3	PI533955	SC648	NA	South Africa
Exon4_5 deletion	Exons 4 and 5	PI656025	Shan Qui Red	NA	China
Exon4_5 deletion	Exons 4 and 5	PI542718	San Chi San	NA	China
19bp deletion	Exon 5	PI576348	SC937	NA	US
G_A	Exon 5	PI534155	SC155/R3-80	Durra-bicolor	Ethiopia
G_A	Exon 5	PI329518	IS11270	Durra-bicolor	Ethiopia
G_A	Exon 5	PI329519	IS11271	Durra-bicolor	Ethiopia
G_A	Exon 5	PI533902	SC6/OrangeNo.l_Baijo	NA	Ethiopia
G_A	Exon 5	PI276816	IS12646	Durra	Ethiopia
1bp deletion	Exon 3	PI533810	SC199/Karad 40581	NA	India
1bp deletion	Exon 3	PI534028	SC473/Jonar Tamargundi	NA	India
1bp deletion	Exon 3	PI656097	SC480	NA	India
1bp deletion	Exon 3	PI656099	SC498	NA	India
1bp deletion	Exon 3	PI656100	SC500	NA	India
22bp deletion	Exon4_Intron4	PI656078	SC1424	NA	Mali
T_A	Exon 5	PI569050	IS19026	Caudatum	Sudan

## Sheet: Table S3. Primers
Table S3: Primers used for amplifyin g the Dw3 gene and identifying the 882 bp tandem duplication
Primer	Forward primer	Reverse primer	Purpose
Dw3.P1	GGCAGAGGAGAGGAGAGCTT	AAGCGAGGGATTCGAAGGT	Amplify dw3
Dw3.P2	TCGCGTCGCGAATTGTCTGT	GCACGCGATCCACACACACA	Amplify dw3
Dw3.P3	TTCTTCCGTCATGACACAGC	TACTCCATGCATGCGTCT	Amplify dw3
Dw3.P4	GAACTAGAAGAGCTAGCCTTG	CAGGCATGGTGGTCTAGAC	Amplify dw3
Dw3.P5	TAGCTCCTAGCTGCACTGT	GCTGGATTGTACAGACAGG	Amplify dw3
Dw3.P6	GATCCCAGTGCAAGCAAGA	AGCAGGATGGCAGGGTTC	Amplify dw3
Dw3.P7	TCTCCGGCGGGCAGAAGCA	CGAACCAGGCGATCTCGTTG	Amplify dw3
Dw3.P8	GAGAACCTCACGAAGCGTGT	ACGAGAAGTCCACGTGCTTC	Amplify dw3
Dw3.P9	GAAAACGGAGGTGGAGCC	CATGGAGTACCATCATTCCCTC	Amplify dw3
Dw3.Ex5.Diag	CATCCACGACAACATCGCGTACG	ACGAGAAGTCCACGTGCTTC	882 bp diagnostic primer

## Sheet: Table S4. Linkage maps
Table S4. Consensual linkage map for the NAM population
S1_1950	1	0
S1_1929	1	0
S1_1714	1	0
S1_131948	1	0.1
S1_175396	1	0.1
S1_175187	1	0.1
S1_175290	1	0.1
S1_145767	1	0.1
S1_165944	1	0.1
S1_309547	1	0.2
S1_247662	1	0.2
S1_205610	1	0.2
S1_245714	1	0.2
S1_217063	1	0.2
S1_330704	1	0.2
S1_353056	1	0.3
S1_410880	1	0.4
S1_402587	1	0.4
S1_406451	1	0.4
S1_407408	1	0.4
S1_425452	1	0.5
S1_421395	1	0.5
S1_425326	1	0.5
S1_415797	1	0.5
S1_434076	1	0.6
S1_427459	1	0.6
S1_450895	1	0.6
S1_692509	1	0.9
S1_691574	1	0.9
S1_692516	1	0.9
S1_697551	1	1.2
S1_697594	1	1.2
S1_695814	1	1.2
S1_731775	1	1.4
S1_767616	1	1.5
S1_772693	1	1.5
S1_778686	1	1.6
S1_778679	1	1.6
S1_778818	1	1.6
S1_784683	1	1.7
S1_820338	1	1.7
S1_803530	1	1.7
S1_789678	1	1.7
S1_784666	1	1.7
S1_815888	1	1.7
S1_794714	1	1.7
S1_820963	1	1.8
S1_824027	1	1.8
S1_840108	1	1.9
S1_841841	1	1.9
S1_829936	1	1.9
S1_842282	1	1.9
S1_860924	1	2
S1_863762	1	2
S1_886210	1	2
S1_854549	1	2
S1_886242	1	2
S1_889398	1	2
S1_912071	1	2.1
S1_898885	1	2.1
S1_904061	1	2.1
S1_896393	1	2.1
S1_896388	1	2.1
S1_911518	1	2.1
S1_910360	1	2.1
S1_940187	1	2.2
S1_954738	1	2.2
S1_948546	1	2.2
S1_987872	1	2.2
S1_987718	1	2.2
S1_996174	1	2.3
S1_995020	1	2.3
S1_1004428	1	2.4
S1_1004443	1	2.4
S1_1010750	1	2.4
S1_1050129	1	2.6
S1_1034289	1	2.6
S1_1042225	1	2.6
S1_1032425	1	2.6
S1_1147506	1	2.7
S1_1163807	1	2.7
S1_1147483	1	2.7
S1_1170262	1	2.8
S1_1169874	1	2.8
S1_1191178	1	2.8
S1_1195814	1	2.8
S1_1198237	1	2.9
S1_1198208	1	2.9
S1_1198529	1	2.9
S1_1204157	1	3
S1_1204242	1	3.1
S1_1204171	1	3.1
S1_1205821	1	3.1
S1_1205804	1	3.1
S1_1209507	1	3.2
S1_1209480	1	3.2
S1_1224498	1	3.3
S1_1218684	1	3.3
S1_1256904	1	3.3
S1_1218700	1	3.3
S1_1214541	1	3.3
S1_1269386	1	3.4
S1_1273857	1	3.4
S1_1288629	1	3.5
S1_1327153	1	3.5
S1_1288766	1	3.5
S1_1343322	1	3.5
S1_1286208	1	3.5
S1_1273902	1	3.5
S1_1348717	1	3.7
S1_1354353	1	3.7
S1_1354337	1	3.7
S1_1376426	1	3.7
S1_1348520	1	3.7
S1_1416693	1	3.8
S1_1418359	1	3.8
S1_1432655	1	3.8
S1_1417756	1	3.8
S1_1432617	1	3.8
S1_1471517	1	3.9
S1_1443806	1	3.9
S1_1443767	1	3.9
S1_1443684	1	3.9
S1_1488099	1	4
S1_1531403	1	4
S1_1531477	1	4
S1_1519758	1	4
S1_1488613	1	4
S1_1514182	1	4
S1_1534273	1	4.1
S1_1534528	1	4.1
S1_1534517	1	4.1
S1_1537050	1	4.1
S1_1541931	1	4.2
S1_1553727	1	4.2
S1_1541085	1	4.2
S1_1591568	1	4.4
S1_1604925	1	4.4
S1_1582199	1	4.4
S1_1605641	1	4.4
S1_1627920	1	4.5
S1_1624216	1	4.5
S1_1638858	1	4.5
S1_1618438	1	4.5
S1_1638956	1	4.5
S1_1635548	1	4.5
S1_1622401	1	4.5
S1_1667956	1	4.6
S1_1666751	1	4.6
S1_1677558	1	4.6
S1_1699449	1	4.7
S1_1698730	1	4.7
S1_1699407	1	4.7
S1_1722521	1	4.7
S1_1779216	1	5
S1_1756795	1	5
S1_1837300	1	5.1
S1_1821205	1	5.1
S1_1814203	1	5.1
S1_1821209	1	5.1
S1_1857549	1	5.2
S1_1857391	1	5.2
S1_1857637	1	5.2
S1_1874840	1	5.3
S1_1873312	1	5.3
S1_1883094	1	5.4
S1_1883332	1	5.4
S1_1874876	1	5.4
S1_1875787	1	5.4
S1_1893363	1	5.5
S1_1892530	1	5.5
S1_1892411	1	5.5
S1_1897286	1	5.5
S1_1921036	1	5.5
S1_1930664	1	5.6
S1_1945226	1	5.8
S1_1937763	1	5.8
S1_1966347	1	5.8
S1_1945085	1	5.8
S1_1941434	1	5.8
S1_1999610	1	5.9
S1_2022709	1	5.9
S1_2084752	1	6.1
S1_2079180	1	6.1
S1_2083551	1	6.1
S1_2073089	1	6.1
S1_2100834	1	6.2
S1_2101074	1	6.2
S1_2135758	1	6.3
S1_2130063	1	6.3
S1_2104184	1	6.3
S1_2136366	1	6.3
S1_2142757	1	6.5
S1_2179860	1	6.5
S1_2140491	1	6.5
S1_2244840	1	6.6
S1_2266545	1	6.7
S1_2250675	1	6.7
S1_2257004	1	6.7
S1_2250634	1	6.7
S1_2289365	1	6.8
S1_2292671	1	6.8
S1_2275105	1	6.8
S1_2357366	1	6.9
S1_2349016	1	6.9
S1_2369344	1	7
S1_2359631	1	7
S1_2360881	1	7
S1_2377910	1	7
S1_2494086	1	7.1
S1_2491555	1	7.1
S1_2578842	1	7.2
S1_2515267	1	7.2
S1_2523325	1	7.2
S1_2590562	1	7.4
S1_2594727	1	7.4
S1_2634675	1	7.5
S1_2637219	1	7.5
S1_2640645	1	7.6
S1_2641236	1	7.6
S1_2718426	1	7.6
S1_2736884	1	7.7
S1_2736867	1	7.7
S1_2853975	1	7.9
S1_2800526	1	7.9
S1_2864478	1	8
S1_2873178	1	8.1
S1_2871634	1	8.1
S1_2873168	1	8.1
S1_2870288	1	8.1
S1_2893911	1	8.2
S1_2909123	1	8.2
S1_2904067	1	8.2
S1_2879637	1	8.2
S1_2974887	1	8.7
S1_3006256	1	8.9
S1_3000023	1	8.9
S1_3010572	1	8.9
S1_3000042	1	8.9
S1_3047956	1	9
S1_3071704	1	9
S1_3079588	1	9
S1_3048056	1	9
S1_3151563	1	9.1
S1_3154851	1	9.1
S1_3169933	1	9.1
S1_3270113	1	9.2
S1_3243269	1	9.2
S1_3243150	1	9.2
S1_3219053	1	9.2
S1_3270177	1	9.3
S1_3296586	1	9.4
S1_3299879	1	9.4
S1_3321019	1	9.4
S1_3345855	1	9.4
S1_3313160	1	9.4
S1_3370353	1	9.5
S1_3370396	1	9.6
S1_3374362	1	9.7
S1_3396454	1	9.7
S1_3374348	1	9.7
S1_3414189	1	9.9
S1_3418525	1	10
S1_3414216	1	10
S1_3418747	1	10.2
S1_3418560	1	10.2
S1_3490558	1	10.5
S1_3460364	1	10.5
S1_3460476	1	10.5
S1_3490567	1	10.5
S1_3514434	1	10.6
S1_3529324	1	10.6
S1_3525865	1	10.6
S1_3556945	1	10.6
S1_3535967	1	10.6
S1_3516647	1	10.6
S1_3599511	1	10.7
S1_3608275	1	10.8
S1_3620064	1	10.8
S1_3601284	1	10.8
S1_3620181	1	10.8
S1_3633167	1	10.8
S1_3610754	1	10.8
S1_3620067	1	10.8
S1_3608300	1	10.8
S1_3684663	1	10.9
S1_3766989	1	11.1
S1_3702314	1	11.1
S1_3686621	1	11.1
S1_3810598	1	11.5
S1_3976378	1	11.5
S1_3801349	1	11.5
S1_3830456	1	11.5
S1_3869698	1	11.5
S1_3845260	1	11.5
S1_4014547	1	11.6
S1_4017885	1	11.6
S1_4004638	1	11.6
S1_4038017	1	11.9
S1_4026214	1	11.9
S1_4024066	1	11.9
S1_4076672	1	12
S1_4060965	1	12
S1_4060809	1	12
S1_4137371	1	12.1
S1_4136856	1	12.1
S1_4145104	1	12.1
S1_4139875	1	12.1
S1_4144881	1	12.1
S1_4190475	1	12.2
S1_4220328	1	12.5
S1_4309453	1	12.5
S1_4220420	1	12.5
S1_4267740	1	12.5
S1_4198303	1	12.5
S1_4408231	1	12.7
S1_4348240	1	12.7
S1_4317180	1	12.7
S1_4374365	1	12.7
S1_4444612	1	12.8
S1_4445628	1	12.9
S1_4535350	1	13
S1_4576767	1	13
S1_4503247	1	13
S1_4577919	1	13
S1_4584760	1	13.1
S1_4586341	1	13.2
S1_4633582	1	13.2
S1_4635231	1	13.3
S1_4706343	1	13.3
S1_4794106	1	13.3
S1_4633725	1	13.3
S1_4694238	1	13.3
S1_4981417	1	13.4
S1_4956561	1	13.4
S1_5056435	1	13.5
S1_5024414	1	13.5
S1_5085760	1	13.6
S1_5100939	1	13.8
S1_5253779	1	14
S1_5401939	1	14
S1_5233071	1	14
S1_5416385	1	14.3
S1_5450483	1	14.3
S1_5564498	1	14.3
S1_5441750	1	14.3
S1_5567231	1	14.4
S1_5591024	1	14.4
S1_5659951	1	14.5
S1_5666747	1	14.6
S1_5766483	1	15.1
S1_5792348	1	15.1
S1_5799117	1	15.1
S1_5788824	1	15.1
S1_5830855	1	15.2
S1_5864708	1	15.7
S1_5873212	1	15.7
S1_5862806	1	15.7
S1_5883742	1	15.8
S1_5883629	1	15.8
S1_5898100	1	15.9
S1_5904710	1	15.9
S1_5909026	1	16
S1_5906857	1	16
S1_5909296	1	16
S1_5925474	1	16.1
S1_5933344	1	16.1
S1_5950283	1	16.1
S1_5943424	1	16.1
S1_5958041	1	16.2
S1_5958199	1	16.2
S1_5965870	1	16.3
S1_5958608	1	16.3
S1_6023201	1	16.4
S1_6025440	1	16.4
S1_6025570	1	16.4
S1_6028801	1	16.5
S1_6027182	1	16.5
S1_6027103	1	16.5
S1_6028317	1	16.5
S1_6026449	1	16.5
S1_6090897	1	16.6
S1_6071564	1	16.6
S1_6122985	1	16.6
S1_6080221	1	16.6
S1_6132672	1	16.7
S1_6141598	1	16.7
S1_6158022	1	16.7
S1_6139402	1	16.7
S1_6181593	1	16.9
S1_6220258	1	16.9
S1_6188092	1	16.9
S1_6289360	1	17
S1_6284679	1	17
S1_6319721	1	17
S1_6397523	1	17.1
S1_6396779	1	17.1
S1_6430848	1	17.1
S1_6449797	1	17.1
S1_6454315	1	17.1
S1_6466449	1	17.3
S1_6456759	1	17.3
S1_6510358	1	17.4
S1_6516020	1	17.4
S1_6498661	1	17.4
S1_6488622	1	17.4
S1_6529100	1	17.5
S1_6529201	1	17.5
S1_6526776	1	17.5
S1_6613012	1	17.6
S1_6653410	1	17.6
S1_6698503	1	17.7
S1_6677213	1	17.7
S1_6777592	1	17.8
S1_6862355	1	17.8
S1_6866799	1	17.8
S1_6907712	1	17.9
S1_6894499	1	17.9
S1_6914770	1	18
S1_6914007	1	18
S1_6914798	1	18
S1_6977874	1	18.1
S1_6940162	1	18.1
S1_7000190	1	18.2
S1_7028294	1	18.2
S1_7018046	1	18.2
S1_7004807	1	18.2
S1_7045029	1	18.3
S1_7085693	1	18.4
S1_7107745	1	18.4
S1_7221778	1	18.5
S1_7214403	1	18.5
S1_7221560	1	18.5
S1_7207141	1	18.5
S1_7221138	1	18.5
S1_7264603	1	18.7
S1_7269371	1	18.7
S1_7264834	1	18.7
S1_7313020	1	18.8
S1_7334622	1	18.8
S1_7311783	1	18.8
S1_7358493	1	18.9
S1_7388676	1	18.9
S1_7359288	1	18.9
S1_7418356	1	19
S1_7428627	1	19.1
S1_7446873	1	19.2
S1_7550945	1	19.2
S1_7466608	1	19.2
S1_7548981	1	19.2
S1_7434407	1	19.2
S1_7563333	1	19.3
S1_7565886	1	19.3
S1_7563446	1	19.3
S1_7551774	1	19.3
S1_7577656	1	19.4
S1_7578600	1	19.4
S1_7578704	1	19.4
S1_7577777	1	19.4
S1_7574773	1	19.4
S1_7599127	1	19.5
S1_7590801	1	19.5
S1_7611803	1	19.6
S1_7611587	1	19.6
S1_7611476	1	19.6
S1_7631577	1	19.7
S1_7631774	1	19.7
S1_7632281	1	19.7
S1_7640712	1	19.7
S1_7674985	1	19.8
S1_7661230	1	19.8
S1_7655178	1	19.8
S1_7651485	1	19.8
S1_7773434	1	19.9
S1_7779466	1	19.9
S1_7765485	1	19.9
S1_7779239	1	19.9
S1_7835478	1	20
S1_7840520	1	20
S1_7835781	1	20
S1_7832008	1	20
S1_7832006	1	20
S1_7848397	1	20.1
S1_7843215	1	20.1
S1_7953225	1	20.2
S1_7989130	1	20.3
S1_7979115	1	20.3
S1_7989203	1	20.3
S1_7973830	1	20.3
S1_7991212	1	20.4
S1_8008592	1	20.4
S1_8018567	1	20.5
S1_8083156	1	20.5
S1_8014483	1	20.5
S1_8027555	1	20.5
S1_8027556	1	20.5
S1_8110818	1	20.7
S1_8110087	1	20.7
S1_8104011	1	20.7
S1_8113880	1	20.9
S1_8119719	1	21
S1_8136290	1	21.1
S1_8122973	1	21.1
S1_8130394	1	21.1
S1_8173185	1	21.1
S1_8122528	1	21.1
S1_8192869	1	21.2
S1_8242168	1	21.2
S1_8183643	1	21.2
S1_8317631	1	21.3
S1_8346495	1	21.4
S1_8355846	1	21.5
S1_8396299	1	21.5
S1_8397209	1	21.6
S1_8398126	1	21.6
S1_8396542	1	21.6
S1_8619685	1	21.8
S1_8560472	1	21.8
S1_8571404	1	21.8
S1_8429405	1	21.8
S1_8487128	1	21.8
S1_8469890	1	21.8
S1_8660194	1	21.9
S1_8719248	1	22
S1_8718661	1	22
S1_8718662	1	22
S1_8771398	1	22.1
S1_8771259	1	22.1
S1_8811015	1	22.2
S1_8809957	1	22.2
S1_8866637	1	22.2
S1_8808520	1	22.2
S1_8987949	1	22.3
S1_9046597	1	22.3
S1_9005805	1	22.3
S1_8980397	1	22.3
S1_9093114	1	22.4
S1_9103455	1	22.5
S1_9159323	1	22.5
S1_9133248	1	22.5
S1_9261960	1	22.6
S1_9305120	1	22.6
S1_9293245	1	22.6
S1_9259059	1	22.6
S1_9259107	1	22.6
S1_9306434	1	22.7
S1_9306099	1	22.7
S1_9360569	1	22.8
S1_9402132	1	22.9
S1_9360984	1	22.9
S1_9360934	1	22.9
S1_9360899	1	22.9
S1_9360872	1	22.9
S1_9402430	1	23
S1_9406097	1	23
S1_9402713	1	23
S1_9539154	1	23.1
S1_9492065	1	23.1
S1_9529386	1	23.1
S1_9548250	1	23.1
S1_9590990	1	23.2
S1_9610101	1	23.2
S1_9664759	1	23.4
S1_9664851	1	23.4
S1_9782957	1	23.5
S1_9778224	1	23.5
S1_9793985	1	23.5
S1_9809672	1	23.6
S1_9809647	1	23.6
S1_9890246	1	23.7
S1_9896012	1	23.8
S1_9904307	1	23.8
S1_9901009	1	23.8
S1_9918853	1	23.9
S1_9914435	1	23.9
S1_10133743	1	24
S1_9967974	1	24
S1_9999448	1	24
S1_9966848	1	24
S1_10044287	1	24
S1_9967591	1	24
S1_10106099	1	24
S1_10257818	1	24.3
S1_10243845	1	24.3
S1_10244159	1	24.3
S1_10258073	1	24.3
S1_10253821	1	24.3
S1_10255359	1	24.3
S1_10319799	1	24.4
S1_10301270	1	24.4
S1_10301140	1	24.4
S1_10301567	1	24.4
S1_10382264	1	24.5
S1_10409417	1	24.5
S1_10439662	1	24.6
S1_10439050	1	24.6
S1_10433870	1	24.6
S1_10540496	1	24.6
S1_10441255	1	24.6
S1_10548863	1	24.7
S1_10542071	1	24.7
S1_10549283	1	24.7
S1_10551111	1	24.7
S1_10550863	1	24.7
S1_10582522	1	24.8
S1_10606636	1	24.9
S1_10596627	1	24.9
S1_10619613	1	24.9
S1_10659376	1	25
S1_10657260	1	25
S1_10658925	1	25
S1_10647770	1	25
S1_10714764	1	25.1
S1_10686833	1	25.1
S1_10678722	1	25.1
S1_10759985	1	25.3
S1_10760773	1	25.3
S1_10759376	1	25.3
S1_10758714	1	25.3
S1_10764979	1	25.5
S1_10836867	1	25.5
S1_10772528	1	25.5
S1_10763636	1	25.5
S1_10818799	1	25.5
S1_10842417	1	25.7
S1_10842925	1	25.7
S1_10850288	1	25.7
S1_10854923	1	25.8
S1_10856441	1	25.9
S1_10857585	1	25.9
S1_10870458	1	25.9
S1_10876213	1	25.9
S1_10921542	1	26
S1_10934969	1	26.2
S1_10969704	1	26.2
S1_10950352	1	26.2
S1_10935775	1	26.2
S1_10969733	1	26.3
S1_11024102	1	26.8
S1_11018543	1	26.8
S1_11024078	1	26.8
S1_11052936	1	26.8
S1_11063159	1	27.1
S1_11072404	1	27.2
S1_11071374	1	27.2
S1_11090356	1	27.3
S1_11081571	1	27.3
S1_11090840	1	27.5
S1_11093357	1	27.6
S1_11094255	1	27.7
S1_11127697	1	27.7
S1_11121051	1	27.7
S1_11097300	1	27.7
S1_11132315	1	27.8
S1_11140812	1	27.8
S1_11141155	1	27.8
S1_11162875	1	28
S1_11145561	1	28
S1_11147694	1	28
S1_11176644	1	28.1
S1_11209769	1	28.2
S1_11277598	1	28.3
S1_11281470	1	28.3
S1_11293401	1	28.3
S1_11310004	1	28.4
S1_11310010	1	28.6
S1_11333584	1	28.7
S1_11333799	1	29
S1_11360790	1	29.3
S1_11347945	1	29.3
S1_11348808	1	29.3
S1_11374429	1	29.5
S1_11371335	1	29.5
S1_11387562	1	29.8
S1_11388263	1	29.9
S1_11391433	1	29.9
S1_11387793	1	29.9
S1_11387860	1	29.9
S1_11398993	1	30.1
S1_11434415	1	30.3
S1_11423793	1	30.3
S1_11470701	1	30.4
S1_11470706	1	30.5
S1_11473260	1	30.5
S1_11553190	1	30.6
S1_11554863	1	30.6
S1_11533770	1	30.6
S1_11538409	1	30.6
S1_11557747	1	30.7
S1_11573402	1	31.1
S1_11575786	1	31.1
S1_11588556	1	31.2
S1_11594595	1	31.2
S1_11595657	1	31.3
S1_11595505	1	31.3
S1_11599746	1	31.4
S1_11610676	1	31.5
S1_11613884	1	31.5
S1_11610487	1	31.5
S1_11641461	1	31.6
S1_11645379	1	31.6
S1_11645620	1	31.7
S1_11647169	1	31.7
S1_11657595	1	31.9
S1_11656403	1	31.9
S1_11673613	1	32.1
S1_11679286	1	32.1
S1_11697973	1	32.1
S1_11669742	1	32.1
S1_11679024	1	32.1
S1_11724986	1	32.4
S1_11725001	1	32.4
S1_11724830	1	32.4
S1_11756091	1	32.7
S1_11753924	1	32.7
S1_11782282	1	32.8
S1_11772083	1	32.8
S1_11772209	1	32.8
S1_11790738	1	32.9
S1_11789469	1	32.9
S1_11846948	1	32.9
S1_11790715	1	32.9
S1_11886647	1	33
S1_11897578	1	33.1
S1_11900946	1	33.1
S1_11918956	1	33.2
S1_11926412	1	33.2
S1_11926658	1	33.3
S1_11933085	1	33.3
S1_11933153	1	33.3
S1_11933265	1	33.3
S1_11938448	1	33.4
S1_11939922	1	33.5
S1_11947637	1	33.5
S1_11949072	1	33.5
S1_11944878	1	33.5
S1_11974875	1	33.5
S1_12002166	1	33.7
S1_11994784	1	33.7
S1_12002342	1	33.7
S1_12122756	1	33.8
S1_12127721	1	33.9
S1_12166194	1	34.2
S1_12156319	1	34.2
S1_12166480	1	34.3
S1_12166592	1	34.3
S1_12198285	1	34.5
S1_12198230	1	34.5
S1_12332891	1	34.7
S1_12276799	1	34.7
S1_12263857	1	34.7
S1_12309752	1	34.7
S1_12530893	1	34.9
S1_12529827	1	34.9
S1_12423330	1	34.9
S1_12415161	1	34.9
S1_12543661	1	35.2
S1_12589416	1	35.3
S1_12570660	1	35.3
S1_12591219	1	35.3
S1_12613566	1	35.6
S1_12624422	1	35.6
S1_12633888	1	35.6
S1_12612877	1	35.6
S1_12637220	1	35.7
S1_12652128	1	35.7
S1_12640758	1	35.7
S1_12637310	1	35.7
S1_12680167	1	35.8
S1_12681228	1	35.8
S1_12698703	1	35.9
S1_12714168	1	36
S1_12718993	1	36
S1_12728920	1	36.2
S1_12728958	1	36.2
S1_12729763	1	36.3
S1_12751990	1	36.4
S1_12752403	1	36.5
S1_12761611	1	36.6
S1_12769005	1	36.7
S1_12769074	1	36.7
S1_12797322	1	36.8
S1_12810329	1	37
S1_12824411	1	37
S1_12891630	1	37.1
S1_12836134	1	37.1
S1_12892272	1	37.1
S1_12886737	1	37.1
S1_12904805	1	37.2
S1_12904617	1	37.2
S1_12904688	1	37.2
S1_12905481	1	37.2
S1_12905581	1	37.2
S1_12937033	1	37.3
S1_12938852	1	37.3
S1_12985574	1	37.5
S1_12971084	1	37.5
S1_12971059	1	37.5
S1_12977836	1	37.5
S1_13020586	1	37.6
S1_13010999	1	37.6
S1_13020601	1	37.7
S1_13020657	1	37.8
S1_13073231	1	38.2
S1_13066931	1	38.2
S1_13047527	1	38.2
S1_13074242	1	38.3
S1_13079362	1	38.6
S1_13095139	1	38.8
S1_13095061	1	38.8
S1_13110825	1	38.8
S1_13124315	1	39
S1_13125576	1	39
S1_13122068	1	39
S1_13113289	1	39
S1_13128995	1	39.2
S1_13159278	1	39.4
S1_13159536	1	39.5
S1_13219196	1	39.5
S1_13198808	1	39.5
S1_13228097	1	39.5
S1_13235142	1	40
S1_13228380	1	40
S1_13236225	1	40
S1_13244433	1	40
S1_13260019	1	40.2
S1_13250402	1	40.2
S1_13251990	1	40.2
S1_13308337	1	41
S1_13313554	1	41
S1_13314928	1	41
S1_13284121	1	41
S1_13327238	1	41.3
S1_13327254	1	41.3
S1_13321219	1	41.3
S1_13327419	1	41.4
S1_13327714	1	41.4
S1_13344771	1	41.4
S1_13330465	1	41.4
S1_13330508	1	41.4
S1_13347452	1	41.5
S1_13347786	1	41.5
S1_13355486	1	41.5
S1_13371516	1	41.5
S1_13347829	1	41.5
S1_13347404	1	41.5
S1_13372103	1	41.6
S1_13372676	1	41.6
S1_13390498	1	41.7
S1_13398145	1	41.8
S1_13394012	1	41.8
S1_13397180	1	41.8
S1_13418332	1	41.9
S1_13431710	1	42.1
S1_13476251	1	42.4
S1_13442428	1	42.4
S1_13493814	1	42.4
S1_13476232	1	42.4
S1_13567666	1	42.6
S1_13523796	1	42.6
S1_13564292	1	42.6
S1_13592471	1	42.7
S1_13568095	1	42.7
S1_13639747	1	42.7
S1_13567933	1	42.7
S1_13680348	1	42.9
S1_13651498	1	42.9
S1_13679515	1	42.9
S1_13742677	1	43.2
S1_13746770	1	43.2
S1_13741381	1	43.2
S1_13756991	1	43.4
S1_13751712	1	43.4
S1_13803210	1	43.5
S1_13803808	1	43.5
S1_13802966	1	43.5
S1_13802212	1	43.5
S1_13862327	1	43.7
S1_13816102	1	43.7
S1_13862810	1	43.8
S1_13864297	1	43.8
S1_13883186	1	44.1
S1_13895416	1	44.1
S1_13939365	1	44.4
S1_13987499	1	44.4
S1_13987501	1	44.4
S1_13925843	1	44.4
S1_14006031	1	44.7
S1_14016610	1	45.4
S1_14009223	1	45.4
S1_14060249	1	45.5
S1_14052355	1	45.5
S1_14118199	1	45.6
S1_14150667	1	45.6
S1_14120067	1	45.6
S1_14163235	1	46.1
S1_14204863	1	46.2
S1_14172964	1	46.2
S1_14205364	1	46.4
S1_14225818	1	46.7
S1_14216466	1	46.7
S1_14208964	1	46.7
S1_14246694	1	46.9
S1_14246833	1	46.9
S1_14244753	1	46.9
S1_14274818	1	47.4
S1_14274833	1	47.4
S1_14308270	1	47.5
S1_14338123	1	47.8
S1_14338122	1	47.8
S1_14338152	1	47.8
S1_14369125	1	48
S1_14369168	1	48
S1_14369169	1	48.1
S1_14428735	1	48.2
S1_14417241	1	48.2
S1_14417272	1	48.2
S1_14386539	1	48.2
S1_14404565	1	48.2
S1_14428917	1	48.3
S1_14449060	1	48.4
S1_14448960	1	48.4
S1_14429002	1	48.4
S1_14443794	1	48.4
S1_14478365	1	48.6
S1_14467758	1	48.6
S1_14472786	1	48.6
S1_14525990	1	48.8
S1_14522475	1	48.8
S1_14571918	1	49
S1_14627749	1	49.3
S1_14615196	1	49.3
S1_14627709	1	49.3
S1_14638229	1	49.3
S1_14661022	1	49.4
S1_14714736	1	49.4
S1_14673437	1	49.4
S1_14655472	1	49.4
S1_14742037	1	49.4
S1_14642945	1	49.4
S1_14763209	1	49.6
S1_14762295	1	49.6
S1_14789081	1	49.6
S1_14763204	1	49.6
S1_14876368	1	49.7
S1_14855046	1	49.7
S1_14835239	1	49.7
S1_14826308	1	49.7
S1_14835714	1	49.7
S1_14818492	1	49.7
S1_14934691	1	49.8
S1_14945168	1	49.9
S1_14953752	1	50
S1_14964534	1	50
S1_14945840	1	50
S1_15004692	1	50.1
S1_15007098	1	50.1
S1_15050456	1	50.2
S1_15032110	1	50.2
S1_15082603	1	50.4
S1_15082601	1	50.4
S1_15126144	1	50.4
S1_15151693	1	50.8
S1_15151551	1	50.8
S1_15151924	1	50.9
S1_15152093	1	50.9
S1_15155654	1	50.9
S1_15168167	1	51
S1_15161751	1	51
S1_15259770	1	51.4
S1_15259857	1	51.8
S1_15268510	1	51.8
S1_15260039	1	51.8
S1_15269741	1	51.8
S1_15300938	1	51.8
S1_15260036	1	51.8
S1_15268235	1	51.8
S1_15327428	1	52
S1_15328639	1	52
S1_15340844	1	52.1
S1_15344673	1	52.5
S1_15344682	1	52.5
S1_15352096	1	52.5
S1_15373908	1	52.7
S1_15371527	1	52.7
S1_15381353	1	52.7
S1_15378098	1	52.7
S1_15373359	1	52.7
S1_15384480	1	52.8
S1_15397824	1	52.8
S1_15386574	1	52.8
S1_15404498	1	52.9
S1_15482870	1	53.4
S1_15484547	1	53.4
S1_15568205	1	53.4
S1_15404748	1	53.4
S1_15570353	1	53.7
S1_15588001	1	53.7
S1_15599316	1	53.9
S1_15602360	1	53.9
S1_15623325	1	54.1
S1_15637811	1	54.1
S1_15605312	1	54.1
S1_15639020	1	54.2
S1_15668023	1	54.2
S1_15667597	1	54.2
S1_15669248	1	54.2
S1_15667642	1	54.2
S1_15757494	1	54.3
S1_15757658	1	54.3
S1_15791008	1	54.4
S1_15768483	1	54.4
S1_15759666	1	54.4
S1_15757704	1	54.4
S1_15797052	1	54.5
S1_15794234	1	54.5
S1_15838978	1	54.9
S1_15843291	1	54.9
S1_15851659	1	54.9
S1_15840281	1	54.9
S1_15860645	1	55
S1_15857565	1	55
S1_15880148	1	55
S1_15858505	1	55
S1_16392256	1	55.1
S1_16245660	1	55.1
S1_15907257	1	55.1
S1_16420289	1	55.1
S1_16506479	1	55.2
S1_16505777	1	55.2
S1_16510324	1	55.3
S1_16569662	1	55.3
S1_16567857	1	55.3
S1_16523094	1	55.3
S1_16519375	1	55.3
S1_16617150	1	55.4
S1_16616057	1	55.4
S1_16580625	1	55.4
S1_16582927	1	55.4
S1_16617326	1	55.4
S1_16615608	1	55.4
S1_16600224	1	55.4
S1_16709539	1	55.5
S1_16680896	1	55.5
S1_16716715	1	55.5
S1_16677848	1	55.5
S1_16719524	1	55.5
S1_16738556	1	55.6
S1_16751145	1	55.6
S1_16745230	1	55.6
S1_16775111	1	55.7
S1_16751225	1	55.7
S1_16775121	1	55.7
S1_16779547	1	55.7
S1_16893054	1	55.8
S1_16796938	1	55.8
S1_16935324	1	55.9
S1_16936477	1	55.9
S1_17053212	1	56.1
S1_17078698	1	56.3
S1_17059996	1	56.3
S1_17106708	1	56.3
S1_17054042	1	56.3
S1_17056302	1	56.3
S1_17118150	1	56.6
S1_17118163	1	56.6
S1_17132991	1	56.7
S1_17193955	1	56.7
S1_17193921	1	56.7
S1_17169100	1	56.7
S1_17235869	1	56.8
S1_17234291	1	56.8
S1_17216913	1	56.8
S1_17249970	1	56.8
S1_17210788	1	56.8
S1_17253788	1	57
S1_17255972	1	57
S1_17253671	1	57
S1_17258847	1	57.1
S1_17258737	1	57.1
S1_17402815	1	57.1
S1_17314076	1	57.1
S1_17278037	1	57.1
S1_17257451	1	57.1
S1_17335956	1	57.1
S1_17439867	1	57.3
S1_17447851	1	57.3
S1_17416777	1	57.3
S1_17439603	1	57.3
S1_17416924	1	57.3
S1_17459825	1	57.5
S1_17462388	1	57.6
S1_17460336	1	57.6
S1_17462488	1	57.7
S1_17462550	1	57.7
S1_17478055	1	57.8
S1_17478173	1	57.9
S1_17487963	1	57.9
S1_17488332	1	58
S1_17488511	1	58
S1_17488117	1	58
S1_17531071	1	58.2
S1_17557336	1	58.4
S1_17566582	1	58.4
S1_17541123	1	58.4
S1_17583930	1	58.4
S1_17550505	1	58.4
S1_17607304	1	58.6
S1_17682170	1	58.7
S1_17696695	1	58.7
S1_17646130	1	58.7
S1_17644249	1	58.7
S1_17658530	1	58.7
S1_17611170	1	58.7
S1_17705040	1	58.9
S1_17711705	1	58.9
S1_17720015	1	59.1
S1_17719855	1	59.1
S1_17725708	1	59.1
S1_17739639	1	59.2
S1_17785959	1	59.2
S1_17778000	1	59.2
S1_17763767	1	59.2
S1_17782102	1	59.2
S1_17791807	1	59.2
S1_17784135	1	59.2
S1_17807774	1	59.4
S1_17818508	1	59.4
S1_17814245	1	59.4
S1_17807074	1	59.4
S1_17804144	1	59.4
S1_17914436	1	59.6
S1_17913895	1	59.6
S1_17943446	1	59.7
S1_17929491	1	59.7
S1_17965945	1	59.7
S1_17964202	1	59.7
S1_18008021	1	59.9
S1_18013779	1	59.9
S1_18013397	1	59.9
S1_18013316	1	59.9
S1_18013021	1	59.9
S1_18015196	1	60
S1_18014355	1	60
S1_18014453	1	60
S1_18015013	1	60
S1_18016673	1	60.1
S1_18028323	1	60.2
S1_18118857	1	60.3
S1_18028871	1	60.3
S1_18028822	1	60.3
S1_18028900	1	60.3
S1_18057424	1	60.3
S1_18047843	1	60.3
S1_18119029	1	60.4
S1_18126888	1	60.4
S1_18206085	1	61.3
S1_18269654	1	61.3
S1_18211049	1	61.3
S1_18294790	1	61.5
S1_18286050	1	61.5
S1_18284623	1	61.5
S1_18368772	1	62
S1_18390820	1	62
S1_18391232	1	62
S1_18344138	1	62
S1_18475581	1	62.4
S1_18470359	1	62.4
S1_18534446	1	62.6
S1_18544598	1	62.6
S1_18665844	1	62.6
S1_18477412	1	62.6
S1_18674618	1	62.7
S1_18675800	1	62.7
S1_18681788	1	62.9
S1_18692720	1	62.9
S1_18770360	1	63
S1_18755940	1	63
S1_18767011	1	63
S1_18756439	1	63
S1_18783849	1	63
S1_18787763	1	63
S1_18817600	1	63.1
S1_18855826	1	63.1
S1_18813009	1	63.1
S1_18824967	1	63.1
S1_18809222	1	63.1
S1_18871391	1	63.2
S1_18944401	1	63.2
S1_18886334	1	63.2
S1_18870637	1	63.2
S1_18883737	1	63.2
S1_18984992	1	63.4
S1_18963485	1	63.4
S1_19027242	1	63.7
S1_19026883	1	63.7
S1_19028819	1	63.8
S1_19033401	1	63.9
S1_19035930	1	64
S1_19033497	1	64
S1_19040860	1	64.2
S1_19048835	1	64.3
S1_19062014	1	64.4
S1_19062098	1	64.4
S1_19067817	1	64.5
S1_19113758	1	64.6
S1_19088859	1	64.6
S1_19165235	1	64.7
S1_19228963	1	64.8
S1_19166314	1	64.8
S1_19187162	1	64.8
S1_19170467	1	64.8
S1_19245857	1	64.9
S1_19245680	1	64.9
S1_19245942	1	64.9
S1_19275315	1	64.9
S1_19274001	1	64.9
S1_19309649	1	64.9
S1_19319685	1	64.9
S1_19320172	1	65
S1_19353034	1	65
S1_19378625	1	65.1
S1_19388976	1	65.1
S1_19453639	1	65.2
S1_19434369	1	65.2
S1_19457477	1	65.2
S1_19491964	1	65.2
S1_19528998	1	65.8
S1_19529073	1	65.8
S1_19532195	1	66.2
S1_19575381	1	66.2
S1_19542931	1	66.2
S1_19553689	1	66.2
S1_19648266	1	66.3
S1_19630926	1	66.3
S1_19653788	1	66.4
S1_19675854	1	66.5
S1_19670182	1	66.5
S1_19670363	1	66.5
S1_19669813	1	66.5
S1_19712704	1	66.6
S1_19682808	1	66.6
S1_19681735	1	66.6
S1_19681747	1	66.6
S1_19771023	1	66.7
S1_19878272	1	66.8
S1_19867836	1	66.8
S1_19835579	1	66.8
S1_19808178	1	66.8
S1_19954323	1	67
S1_19962751	1	67
S1_19953912	1	67
S1_19961659	1	67
S1_19966866	1	67
S1_19980071	1	67.1
S1_20024603	1	67.1
S1_19967040	1	67.1
S1_20034848	1	67.5
S1_20042895	1	67.5
S1_20042549	1	67.5
S1_20042575	1	67.5
S1_20087271	1	67.6
S1_20054750	1	67.6
S1_20084835	1	67.6
S1_20137800	1	67.7
S1_20161461	1	67.7
S1_20145591	1	67.7
S1_20166972	1	67.9
S1_20173874	1	68
S1_20173879	1	68
S1_20174162	1	68.1
S1_20174069	1	68.1
S1_20194787	1	68.1
S1_20174156	1	68.1
S1_20214482	1	68.2
S1_20206886	1	68.2
S1_20205515	1	68.2
S1_20216653	1	68.3
S1_20222241	1	68.5
S1_20222254	1	68.5
S1_20222225	1	68.5
S1_20257023	1	68.5
S1_20284451	1	68.6
S1_20284470	1	68.6
S1_20298396	1	68.7
S1_20305467	1	68.7
S1_20338477	1	68.7
S1_20296481	1	68.7
S1_20398781	1	68.8
S1_20428388	1	68.8
S1_20555574	1	68.8
S1_20395226	1	68.8
S1_20398748	1	68.8
S1_20652652	1	68.9
S1_20810588	1	69
S1_20820581	1	69
S1_20991904	1	69.1
S1_20992204	1	69.1
S1_21063462	1	69.1
S1_21048611	1	69.1
S1_21073074	1	69.1
S1_20992019	1	69.1
S1_21140609	1	69.2
S1_21149778	1	69.2
S1_21155221	1	69.2
S1_21140688	1	69.2
S1_21237110	1	69.3
S1_21256556	1	69.3
S1_21257929	1	69.3
S1_21276921	1	69.3
S1_21336224	1	69.4
S1_21336302	1	69.4
S1_21307531	1	69.4
S1_21351680	1	69.4
S1_21337839	1	69.4
S1_21336277	1	69.4
S1_21337006	1	69.4
S1_21417538	1	69.5
S1_21414863	1	69.5
S1_21422842	1	69.5
S1_21443567	1	69.6
S1_21444170	1	69.6
S1_21427926	1	69.6
S1_21426516	1	69.6
S1_21444279	1	69.6
S1_21443237	1	69.6
S1_21455083	1	69.7
S1_21447623	1	69.7
S1_21455125	1	69.7
S1_21462075	1	69.9
S1_21471020	1	70
S1_21462370	1	70
S1_21496453	1	70
S1_21501386	1	70.1
S1_21497345	1	70.1
S1_21515326	1	70.2
S1_21522639	1	70.3
S1_21522605	1	70.3
S1_21534760	1	70.3
S1_21535076	1	70.4
S1_21554502	1	70.4
S1_21583126	1	70.5
S1_21559636	1	70.5
S1_21607849	1	70.5
S1_21647319	1	70.5
S1_21579726	1	70.5
S1_21647336	1	70.6
S1_21649576	1	70.6
S1_21679065	1	70.7
S1_21653050	1	70.7
S1_21760267	1	70.7
S1_21783723	1	70.9
S1_21760702	1	70.9
S1_21822599	1	71
S1_21852326	1	71
S1_21838472	1	71
S1_21838462	1	71
S1_21902893	1	71.1
S1_21903785	1	71.1
S1_21915977	1	71.2
S1_21915980	1	71.2
S1_21910343	1	71.2
S1_21991641	1	71.3
S1_21973083	1	71.3
S1_21981157	1	71.3
S1_22119850	1	71.4
S1_22217040	1	71.4
S1_22224323	1	71.6
S1_22222812	1	71.6
S1_22253800	1	71.6
S1_22240057	1	71.6
S1_22226297	1	71.6
S1_22222993	1	71.6
S1_22254312	1	71.7
S1_22254743	1	71.7
S1_22297106	1	71.7
S1_22884075	1	71.8
S1_22779510	1	71.8
S1_23172256	1	72
S1_23079745	1	72
S1_23256524	1	72.1
S1_23401745	1	72.1
S1_23496718	1	72.1
S1_23601906	1	72.2
S1_23611641	1	72.2
S1_23759310	1	72.3
S1_23796869	1	72.3
S1_23725388	1	72.3
S1_23725407	1	72.3
S1_23864099	1	72.4
S1_23844085	1	72.4
S1_23841452	1	72.4
S1_23988164	1	72.4
S1_23869549	1	72.4
S1_23988436	1	72.4
S1_23993974	1	72.5
S1_23994005	1	72.5
S1_24549982	1	72.6
S1_24368243	1	72.6
S1_24054795	1	72.6
S1_24089625	1	72.6
S1_24092204	1	72.6
S1_24421844	1	72.6
S1_24627674	1	73.2
S1_24648847	1	73.2
S1_24579937	1	73.2
S1_24678059	1	73.2
S1_24592901	1	73.2
S1_24697738	1	73.3
S1_24678192	1	73.3
S1_24697801	1	73.3
S1_24721834	1	73.3
S1_24754139	1	73.3
S1_24754181	1	73.5
S1_24754206	1	73.6
S1_24761649	1	73.7
S1_24782333	1	73.7
S1_24815515	1	73.7
S1_24815527	1	73.7
S1_24797515	1	73.7
S1_25052021	1	73.8
S1_24990369	1	73.8
S1_24989747	1	73.8
S1_25032797	1	73.8
S1_25062835	1	73.9
S1_25063890	1	73.9
S1_25079213	1	73.9
S1_25173233	1	73.9
S1_25063032	1	73.9
S1_25259973	1	74
S1_25262431	1	74
S1_25433516	1	74
S1_25262338	1	74
S1_25474060	1	74.1
S1_25490736	1	74.3
S1_25487592	1	74.3
S1_25482297	1	74.3
S1_25529887	1	74.4
S1_25583029	1	74.5
S1_25583258	1	74.5
S1_25583057	1	74.5
S1_25625506	1	74.6
S1_25638401	1	74.7
S1_25674213	1	74.7
S1_25699625	1	74.7
S1_25666645	1	74.7
S1_25665934	1	74.7
S1_25826945	1	74.8
S1_25814013	1	74.8
S1_25860091	1	74.8
S1_25895057	1	74.8
S1_25823831	1	74.8
S1_25834218	1	74.8
S1_25723616	1	74.8
S1_26102826	1	74.9
S1_26242453	1	74.9
S1_26149929	1	74.9
S1_26129694	1	74.9
S1_26179225	1	74.9
S1_26259791	1	75
S1_26283602	1	75
S1_26259868	1	75
S1_26354728	1	75.1
S1_26365259	1	75.1
S1_26334532	1	75.1
S1_26575989	1	75.2
S1_26412028	1	75.2
S1_26379523	1	75.2
S1_26696349	1	75.2
S1_26802927	1	75.2
S1_27110725	1	75.3
S1_26932283	1	75.3
S1_26901632	1	75.3
S1_26916371	1	75.3
S1_26930940	1	75.3
S1_26931783	1	75.3
S1_26940556	1	75.3
S1_27014104	1	75.3
S1_27150611	1	75.4
S1_27147178	1	75.4
S1_27159997	1	75.5
S1_27160788	1	75.5
S1_27160484	1	75.5
S1_27160783	1	75.5
S1_27339632	1	75.6
S1_27365549	1	75.6
S1_27382305	1	75.7
S1_27382306	1	75.7
S1_27455307	1	75.7
S1_27455499	1	75.8
S1_27455333	1	75.8
S1_27663622	1	75.9
S1_27681495	1	75.9
S1_27663606	1	75.9
S1_27660636	1	75.9
S1_27749186	1	75.9
S1_28096119	1	76
S1_28068236	1	76
S1_28043481	1	76
S1_28068225	1	76
S1_28138232	1	76
S1_29276499	1	76.1
S1_29276498	1	76.1
S1_29276530	1	76.1
S1_29294775	1	76.1
S1_29293074	1	76.1
S1_30073505	1	76.3
S1_30144421	1	76.4
S1_30102305	1	76.4
S1_30144374	1	76.4
S1_30378261	1	76.5
S1_30378260	1	76.5
S1_30394012	1	76.5
S1_30378221	1	76.5
S1_30378216	1	76.5
S1_30373182	1	76.5
S1_30708022	1	76.6
S1_30711037	1	76.6
S1_30708240	1	76.6
S1_30711078	1	76.6
S1_30708392	1	76.6
S1_30708035	1	76.6
S1_30709643	1	76.6
S1_30797444	1	76.7
S1_30832132	1	76.7
S1_30797424	1	76.7
S1_31444168	1	76.8
S1_31628467	1	76.8
S1_31413288	1	76.8
S1_31452157	1	76.8
S1_31342736	1	76.8
S1_31459497	1	76.8
S1_31456540	1	76.8
S1_32833706	1	76.9
S1_32833708	1	76.9
S1_33026357	1	76.9
S1_33008387	1	76.9
S1_32789550	1	76.9
S1_39373708	1	77
S1_39148749	1	77
S1_38899864	1	77
S1_39108895	1	77
S1_39326598	1	77
S1_38864669	1	77
S1_38907609	1	77
S1_39781105	1	77.1
S1_40237917	1	77.1
S1_39665958	1	77.1
S1_39666815	1	77.1
S1_39677719	1	77.1
S1_40925786	1	77.2
S1_42019279	1	77.2
S1_41128535	1	77.2
S1_41329972	1	77.2
S1_41017623	1	77.2
S1_42257036	1	77.3
S1_42256613	1	77.3
S1_42256708	1	77.3
S1_42400978	1	77.3
S1_42269509	1	77.3
S1_42268429	1	77.3
S1_42647931	1	77.4
S1_42622142	1	77.4
S1_42767216	1	77.4
S1_42622141	1	77.4
S1_43440800	1	77.5
S1_43440698	1	77.5
S1_43420554	1	77.5
S1_43440785	1	77.5
S1_43440866	1	77.5
S1_43468177	1	77.5
S1_43625993	1	77.6
S1_43626376	1	77.6
S1_43671667	1	77.6
S1_43628850	1	77.6
S1_43635150	1	77.6
S1_43756629	1	77.7
S1_43758838	1	77.7
S1_43758839	1	77.7
S1_43771330	1	77.9
S1_43771753	1	77.9
S1_43845288	1	78
S1_43863720	1	78.1
S1_43863617	1	78.1
S1_43851039	1	78.1
S1_43857838	1	78.1
S1_43845681	1	78.1
S1_43864137	1	78.2
S1_43971930	1	78.5
S1_43907864	1	78.5
S1_43908368	1	78.5
S1_43909412	1	78.5
S1_43873444	1	78.5
S1_43935992	1	78.5
S1_43935595	1	78.5
S1_44175635	1	78.6
S1_44164619	1	78.6
S1_44089450	1	78.6
S1_44086344	1	78.6
S1_44138038	1	78.6
S1_44168075	1	78.6
S1_44598904	1	78.7
S1_44596468	1	78.7
S1_44596159	1	78.7
S1_44596373	1	78.7
S1_44596190	1	78.7
S1_44662343	1	78.7
S1_45023070	1	78.8
S1_45009442	1	78.8
S1_44969349	1	78.8
S1_45064818	1	78.8
S1_45009466	1	78.8
S1_45097273	1	78.9
S1_45100323	1	78.9
S1_45106471	1	78.9
S1_45072251	1	78.9
S1_45099051	1	78.9
S1_45176673	1	79
S1_45174298	1	79
S1_45176649	1	79
S1_45192027	1	79.1
S1_45192129	1	79.1
S1_45520462	1	79.1
S1_45192231	1	79.1
S1_45334483	1	79.1
S1_45341478	1	79.1
S1_45588048	1	79.2
S1_45574801	1	79.2
S1_45596798	1	79.2
S1_45575537	1	79.2
S1_45643915	1	79.4
S1_45643972	1	79.4
S1_45644673	1	79.5
S1_45644618	1	79.5
S1_45644425	1	79.5
S1_45654633	1	79.5
S1_45657816	1	79.6
S1_45674027	1	79.6
S1_45657781	1	79.6
S1_45743675	1	79.7
S1_45741899	1	79.7
S1_45712883	1	79.7
S1_45762385	1	79.8
S1_45757885	1	79.8
S1_45763627	1	79.8
S1_45762412	1	79.8
S1_45762416	1	79.8
S1_45752966	1	79.8
S1_45810473	1	80
S1_45819796	1	80
S1_45833400	1	80.1
S1_45875286	1	80.1
S1_45958662	1	80.2
S1_45937192	1	80.2
S1_45937229	1	80.2
S1_45983931	1	80.2
S1_46026836	1	80.3
S1_46250329	1	80.3
S1_46043534	1	80.3
S1_46007145	1	80.3
S1_46124151	1	80.3
S1_46003579	1	80.3
S1_46309396	1	80.4
S1_46421398	1	80.4
S1_46296903	1	80.4
S1_46314093	1	80.4
S1_46313559	1	80.4
S1_46318206	1	80.4
S1_46318151	1	80.4
S1_46442245	1	80.5
S1_46442455	1	80.5
S1_46442181	1	80.5
S1_46609878	1	80.5
S1_46457970	1	80.5
S1_46692681	1	80.6
S1_46695990	1	80.6
S1_46696106	1	80.6
S1_46692629	1	80.6
S1_46728448	1	80.6
S1_46786054	1	80.7
S1_46816770	1	81
S1_46861877	1	81
S1_46812709	1	81
S1_46816819	1	81
S1_46863368	1	81
S1_46786360	1	81
S1_47090420	1	81.1
S1_46967766	1	81.1
S1_47070975	1	81.1
S1_46959022	1	81.1
S1_47031523	1	81.1
S1_46959040	1	81.1
S1_47151241	1	81.5
S1_47152396	1	81.5
S1_47148399	1	81.5
S1_47152500	1	81.5
S1_47190809	1	81.6
S1_47195381	1	81.6
S1_47175365	1	81.6
S1_47187170	1	81.6
S1_47280365	1	81.7
S1_47303336	1	81.7
S1_47303228	1	81.7
S1_47306559	1	81.7
S1_47305617	1	81.7
S1_47397766	1	81.8
S1_47398247	1	81.8
S1_47404594	1	81.8
S1_47411161	1	81.8
S1_47431426	1	81.8
S1_47535862	1	81.9
S1_47459253	1	81.9
S1_47464063	1	81.9
S1_47459300	1	81.9
S1_47525200	1	81.9
S1_47952222	1	82
S1_48024461	1	82
S1_47967481	1	82
S1_47990268	1	82
S1_48312276	1	82.1
S1_48333215	1	82.2
S1_48333243	1	82.2
S1_48346109	1	82.2
S1_48333218	1	82.2
S1_48463020	1	82.3
S1_48516180	1	82.3
S1_48462374	1	82.3
S1_48482881	1	82.3
S1_48508727	1	82.3
S1_48530633	1	82.4
S1_48522499	1	82.4
S1_48524241	1	82.4
S1_48624102	1	82.4
S1_48530625	1	82.4
S1_48656022	1	82.7
S1_48658414	1	82.8
S1_48658962	1	82.8
S1_48656769	1	82.8
S1_48658864	1	82.8
S1_48658710	1	82.8
S1_48672710	1	82.9
S1_48672897	1	82.9
S1_48731905	1	83.1
S1_48771956	1	83.1
S1_48715678	1	83.1
S1_48731918	1	83.1
S1_48731898	1	83.1
S1_48871161	1	83.2
S1_49038323	1	83.2
S1_49102411	1	83.2
S1_49283878	1	83.3
S1_49293668	1	83.4
S1_49293211	1	83.4
S1_49338174	1	83.5
S1_49338161	1	83.5
S1_49347122	1	83.5
S1_49355008	1	83.5
S1_49386491	1	83.7
S1_49395298	1	83.8
S1_49395246	1	83.8
S1_49403389	1	83.9
S1_49482950	1	84.1
S1_49443899	1	84.1
S1_49443738	1	84.1
S1_49449361	1	84.1
S1_49409815	1	84.1
S1_49567813	1	84.2
S1_49572719	1	84.2
S1_49543639	1	84.2
S1_49573503	1	84.2
S1_49580298	1	84.2
S1_49592011	1	84.4
S1_49586025	1	84.4
S1_49615426	1	84.6
S1_49615428	1	84.6
S1_49619520	1	84.6
S1_49650141	1	84.6
S1_49650154	1	84.7
S1_49651895	1	84.7
S1_49751373	1	84.8
S1_49748344	1	84.8
S1_49748041	1	84.8
S1_49827806	1	84.9
S1_49833254	1	84.9
S1_49788477	1	84.9
S1_49771137	1	84.9
S1_49798281	1	84.9
S1_49752535	1	84.9
S1_49953417	1	85
S1_49956545	1	85
S1_49957093	1	85.1
S1_49970687	1	85.1
S1_49957087	1	85.1
S1_49957126	1	85.1
S1_50157774	1	85.2
S1_50203618	1	85.2
S1_50127966	1	85.2
S1_50160361	1	85.2
S1_50127965	1	85.2
S1_50160757	1	85.2
S1_50208066	1	85.3
S1_50208105	1	85.3
S1_50210505	1	85.4
S1_50219516	1	85.5
S1_50212267	1	85.5
S1_50219142	1	85.5
S1_50317446	1	85.6
S1_50321647	1	85.6
S1_50317471	1	85.6
S1_50336788	1	85.7
S1_50339185	1	85.9
S1_50341391	1	85.9
S1_50342467	1	85.9
S1_50340133	1	85.9
S1_50513414	1	86
S1_50515520	1	86
S1_50548412	1	86.1
S1_50561616	1	86.3
S1_50585803	1	86.3
S1_50572157	1	86.3
S1_50643359	1	86.3
S1_50714499	1	86.4
S1_50726404	1	86.6
S1_50726217	1	86.6
S1_50750800	1	86.6
S1_50775833	1	86.7
S1_50772871	1	86.7
S1_50775019	1	86.7
S1_50773470	1	86.7
S1_50796512	1	86.8
S1_50869726	1	86.8
S1_50799252	1	86.8
S1_50784705	1	86.8
S1_50876833	1	86.9
S1_50881462	1	87.1
S1_50882478	1	87.2
S1_50882541	1	87.2
S1_50882456	1	87.2
S1_50882482	1	87.2
S1_50884572	1	87.2
S1_50881569	1	87.2
S1_50889731	1	87.3
S1_50892296	1	87.5
S1_50891902	1	87.5
S1_50928151	1	87.5
S1_50891765	1	87.5
S1_50992433	1	87.7
S1_50991874	1	87.7
S1_50997172	1	87.8
S1_50992678	1	87.8
S1_50997004	1	87.8
S1_50999273	1	87.8
S1_51004557	1	88
S1_51005881	1	88
S1_51007380	1	88.1
S1_51011686	1	88.2
S1_51011590	1	88.2
S1_51011642	1	88.2
S1_51011593	1	88.2
S1_51024905	1	88.5
S1_51024910	1	88.5
S1_51024972	1	88.5
S1_51025052	1	88.5
S1_51032538	1	88.6
S1_51039587	1	88.7
S1_51039563	1	88.7
S1_51094536	1	88.8
S1_51096462	1	88.8
S1_51110794	1	88.9
S1_51121330	1	88.9
S1_51129882	1	88.9
S1_51116132	1	88.9
S1_51172521	1	89.1
S1_51180960	1	89.2
S1_51176643	1	89.2
S1_51236197	1	89.4
S1_51308069	1	89.5
S1_51304090	1	89.5
S1_51304155	1	89.5
S1_51308154	1	89.6
S1_51308299	1	89.6
S1_51342107	1	89.7
S1_51322077	1	89.7
S1_51368566	1	89.7
S1_51347627	1	89.7
S1_51310328	1	89.7
S1_51347744	1	89.7
S1_51381234	1	89.8
S1_51379021	1	89.8
S1_51379099	1	89.8
S1_51388751	1	89.8
S1_51463526	1	90.1
S1_51454514	1	90.1
S1_51468083	1	90.1
S1_51466400	1	90.1
S1_51454407	1	90.1
S1_51504495	1	90.3
S1_51539811	1	90.3
S1_51504475	1	90.3
S1_51506435	1	90.3
S1_51578593	1	90.6
S1_51573602	1	90.6
S1_51544016	1	90.6
S1_51539922	1	90.6
S1_51601806	1	90.7
S1_51645041	1	90.7
S1_51627554	1	90.7
S1_51584526	1	90.7
S1_51578967	1	90.7
S1_51654788	1	90.8
S1_51645142	1	90.8
S1_51665347	1	90.9
S1_51666416	1	90.9
S1_51668500	1	91
S1_51671799	1	91.1
S1_51671884	1	91.1
S1_51671820	1	91.1
S1_51668581	1	91.1
S1_51669320	1	91.1
S1_51682378	1	91.2
S1_51671938	1	91.2
S1_51685421	1	91.3
S1_51684523	1	91.3
S1_51686778	1	91.6
S1_51686875	1	91.7
S1_51711894	1	91.9
S1_51724319	1	91.9
S1_51728315	1	91.9
S1_51690269	1	91.9
S1_51718722	1	91.9
S1_51750708	1	92.1
S1_51769162	1	92.1
S1_51759073	1	92.1
S1_51769260	1	92.2
S1_51769188	1	92.2
S1_51769411	1	92.2
S1_51957364	1	92.3
S1_51957383	1	92.4
S1_51963239	1	92.4
S1_52006243	1	92.5
S1_52106772	1	92.5
S1_52106818	1	92.5
S1_52130420	1	92.6
S1_52113521	1	92.6
S1_52200400	1	92.7
S1_52217928	1	92.8
S1_52217930	1	92.9
S1_52218109	1	92.9
S1_52230257	1	93
S1_52218120	1	93
S1_52229621	1	93
S1_52229704	1	93
S1_52230258	1	93
S1_52283797	1	93.2
S1_52282183	1	93.2
S1_52276271	1	93.2
S1_52308826	1	93.3
S1_52288834	1	93.3
S1_52288376	1	93.3
S1_52288020	1	93.3
S1_52288746	1	93.3
S1_52284675	1	93.3
S1_52309920	1	93.4
S1_52309256	1	93.4
S1_52309929	1	93.4
S1_52321158	1	93.5
S1_52335579	1	93.7
S1_52348848	1	94
S1_52390041	1	94.2
S1_52398421	1	94.2
S1_52362761	1	94.2
S1_52389679	1	94.2
S1_52372312	1	94.2
S1_52353960	1	94.2
S1_52370414	1	94.2
S1_52497804	1	94.3
S1_52490108	1	94.3
S1_52506417	1	94.3
S1_52506435	1	94.3
S1_52519997	1	94.4
S1_52520111	1	94.5
S1_52528024	1	94.5
S1_52531401	1	94.6
S1_52540453	1	94.6
S1_52531642	1	94.6
S1_52584001	1	95
S1_52622661	1	95.1
S1_52584326	1	95.1
S1_52591128	1	95.1
S1_52611348	1	95.1
S1_52598484	1	95.1
S1_52623530	1	95.3
S1_52623032	1	95.3
S1_52622775	1	95.3
S1_52623540	1	95.3
S1_52623726	1	95.4
S1_52623725	1	95.4
S1_52627058	1	95.4
S1_52655632	1	95.5
[truncated: 22,915 more rows]

## Sheet: Table S5. Revertant genotyping 
Table S5: Revertants in the Segaolane family RILs
Pedigree	Plot	Dw3 Haplotype	Exon3 genotyping call
RTx430	MN2022_NOR_2504	RTx430	dw3-ref
Segaolane	MN2022_NOR_2003	Segaolane	dw3-sd6
RTx430	MN2022_NOR_2504	RTx430	dw3-ref
PR1314_3497	MN2022_NOR_0403	RTx430	dw3-ref
PR1314_3368	MN2022_NOR_0409	RTx430	dw3-ref
PR1314_3294	MN2022_NOR_1207	RTx430	dw3-ref
PR1314_3462	MN2022_NOR_2104	RTx430	dw3-ref
PR1314_3418	MN2022_NOR_2208	RTx430	dw3-ref
PR1314_3452	MN2022_NOR_2404	RTx430	dw3-ref
PR1314_3397	MN2022_NOR_3005	RTx430	dw3-ref
PR1314_3418	MN2022_NOR_3903	RTx430	dw3-ref
PR1314_3452	MN2022_NOR_4007	RTx430	dw3-ref
PR1314_3258	MN2022_NOR_1109	RTx430	dw3-ref

## Sheet: Table S6. Novel dw3 alleles
Table S6: Counts of revertants and total plants in field trials
Genotype	No. of Revertants	Total Plants
SC473 (1bp deletion in exon3)	0	1006
SC155 (G/A in exon5)	0	1229
SC1424 (22 bp deletion in exon4-intron4 junction)	0	708
Segaolane family RILs with dw3-ref allele	11	5708
Segaolane family RILs with dw3-sd6 allele	0	11484
